# Supplementary material for: Phosphorus–Silicon Additive Increases the Mechanical and Fire Resistance of Epoxy Resins
Source: Materials (Basel). 2025 Jun 12;18(12):2753. doi: 10.3390/ma18122753 (PMC12195051; doi:10.3390/ma18122753)
Supplement: Supplementary file 1 [file materials-18-02753-s001.zip]

Archive with 1 entries (1 files):
- materials-3624354-supplementary.pdf
